# Supplementary material for: Data Analytics for Predicting Situational Developments in Smart Cities: Assessing User Perceptions
Source: Sensors (Basel). 2024 Jul 24;24(15):4810. doi: 10.3390/s24154810 (PMC11315002; doi:10.3390/s24154810)
Supplement: Supplementary file 1 [file sensors-24-04810-s001.zip]

Archive with 1 entries (1 files):
- sensors-3095509-Supplementary Materials.xlsx
