# Supplementary material for: Data Analytics for Predicting Situational Developments in Smart Cities: Assessing User Perceptions
Source: Sensors (Basel). 2024 Jul 24;24(15):4810. doi: 10.3390/s24154810 (PMC11315002; doi:10.3390/s24154810)
Supplement: Supplementary file 1 [file sensors-24-04810-s001.zip › sensors-3095509-Supplementary Materials.xlsx]

## Sheet: Сводные данные
	Table S1. Additional characteristics of the database
	Data	Messages	Authors	Audience	Engagement
	2022-08-28	50	23	111390	207
	2022-08-29	12	12	332056	276
	2022-08-30	8	8	52506	83
	2022-08-31	55	22	771885	119
	2022-09-01	10	9	18708	394
	2022-09-02	21	18	585938	182
	2022-09-03	22	15	74516	109
	2022-09-04	7	6	15432	171
	2022-09-05	114	105	863991	7771
	2022-09-06	29	27	152701	1124
	2022-09-07	27	25	170415	304
	2022-09-08	12	11	618781	19
	2022-09-09	6	6	11886	43
	2022-09-10	5	5	454027	51
	2022-09-11	5	4	5546	25
	2022-09-12	25	24	32579	429
	2022-09-13	23	22	112532	332
	2022-09-14	10	10	32447	89
	2022-09-15	14	12	275824	560
	2022-09-16	56	48	171779	441
	2022-09-17	35	35	117435	440
	2022-09-18	9	9	249170	70
	2022-09-19	7	7	285614	460
	2022-09-20	13	13	137456	91
	2022-09-21	21	21	616390	259
	2022-09-22	220	185	4924968	14323
	2022-09-23	135	113	3122142	5118
	2022-09-24	42	38	2008580	195
	2022-09-25	37	34	62715	264
	2022-09-26	32	29	149515	241
	2022-09-27	22	21	55358	208
	2022-09-28	40	16	54283	155
	2022-09-29	25	18	138639	1044
	2022-09-30	70	51	1176331	1465
	2022-10-01	16	15	282544	279
	2022-10-02	19	17	290677	536
	2022-10-03	23	20	95301	348
	2022-10-04	11	11	30637	13
	2022-10-05	17	8	133159	33
	2022-10-06	7	7	19320	2
	2022-10-07	34	14	167892	124
	2022-10-08	18	8	117441	75
	2022-10-09	38	6	1630849	126
	2022-10-10	27	9	104123	29
	2022-10-11	12	7	112808	204
	2022-10-12	48	11	51838	55
	2022-10-13	91	66	1257514	742
	2022-10-14	26	13	136655	69
	2022-10-15	70	11	755304	319
	2022-10-16	42	10	497937	85
	2022-10-17	62	35	387292	484
	2022-10-18	62	50	1842810	1206
	2022-10-19	25	17	131858	124
	2022-10-20	31	21	142822	140
	2022-10-21	68	41	570755	806
	2022-10-22	8	3	40609	500
	2022-10-23	51	25	227789	31
	2022-10-24	19	17	107132	155
	2022-10-25	29	20	131466	160
	2022-10-26	15	15	92192	75
	2022-10-27	26	16	116794	47
	2022-10-28	42	16	338731	76
	2022-10-29	7	7	32513	79
	2022-10-30	7	7	10316	25
	2022-10-31	19	19	76485	320
	2022-11-01	38	31	505539	772
	2022-11-02	40	34	521849	1229
	2022-11-03	10	8	214803	0
	2022-11-04	13	13	66742	143
	2022-11-05	8	8	37360	14
	2022-11-06	15	8	2459073	170
	2022-11-07	17	16	459642	74
	2022-11-08	23	20	55765	724
	2022-11-09	21	20	210708	538
	2022-11-10	23	8	127633	160
	2022-11-11	11	8	105283	175
	2022-11-12	14	9	133179	37
	2022-11-13	6	4	38225	22
	2022-11-14	7	7	553647	87
	2022-11-15	26	21	688717	284
	2022-11-16	13	12	144807	370
	2022-11-17	65	62	571222	518
	2022-11-18	61	51	748154	912
	2022-11-19	5	5	30703	34
	2022-11-20	8	8	6824	5
	2022-11-21	48	30	224484	288
	2022-11-22	23	21	67375	164
	2022-11-23	15	15	724868	253
	2022-11-24	36	30	663855	575
	2022-11-25	34	26	494930	487
	2022-11-26	18	18	16361	72
	2022-11-27	33	30	77134	512
	2022-11-28	10	10	14800	24
	2022-11-29	17	16	42903	73
	2022-11-30	13	13	167985	54
	2022-12-01	23	15	342470	267
	2022-12-02	23	21	115983	375
	2022-12-03	12	12	20847	97
	2022-12-04	9	9	44385	57
	2022-12-05	43	39	271850	809
	2022-12-06	155	121	1033065	11864
	2022-12-07	56	50	314017	2651
	2022-12-08	47	38	219015	257
	2022-12-09	12	12	135833	165
	2022-12-10	9	9	29331	41
	2022-12-11	6	5	180548	11
	2022-12-12	8	8	11754	38
	2022-12-13	72	67	2764812	1609
	2022-12-14	41	36	1298410	703
	2022-12-15	35	34	111527	227
	2022-12-16	68	57	3075460	1970
	2022-12-17	19	16	1125561	791
	2022-12-18	15	11	739284	257
	2022-12-19	31	24	683673	713
	2022-12-20	21	21	93660	176
	2022-12-21	18	17	1154365	295
	2022-12-22	39	37	587985	1391
	2022-12-23	21	21	108059	95
	2022-12-24	28	20	121919	9714
	2022-12-25	25	24	402299	21
	2022-12-26	40	40	280148	456
	2022-12-27	19	18	129528	532
	2022-12-28	12	9	153948	97
	2022-12-29	16	15	66897	171
	2022-12-30	30	26	169534	932
	2022-12-31	11	8	20073	277
	2023-01-01	5	5	4059	55
	2023-01-02	173	109	3774082	5188
	2023-01-03	25	24	171898	43
	2023-01-04	18	16	635163	3699
	2023-01-05	18	18	1678790	140
	2023-01-06	39	24	175318	632
	2023-01-07	29	27	1066200	1043
	2023-01-08	23	22	1399883	473
	2023-01-09	42	32	800427	287
	2023-01-10	18	17	1114776	2494
	2023-01-11	59	51	452862	584
	2023-01-12	22	21	150076	385
	2023-01-13	5	5	6300	27
	2023-01-14	2	2	13785	1
	2023-01-15	11	5	435122	41
	2023-01-16	26	15	60434	201
	2023-01-17	52	37	729226	240
	2023-01-18	34	28	947310	203
	2023-01-19	10	10	88706	305
	2023-01-20	32	14	153949	1275
	2023-01-21	70	66	1281143	358
	2023-01-22	19	19	1533188	1100
	2023-01-23	25	24	122388	152
	2023-01-24	17	16	266380	794
	2023-01-25	9	9	320415	171
	2023-01-26	19	16	133953	476
	2023-01-27	8	8	73021	3
	2023-01-28	9	9	160636	137
	2023-01-29	8	8	18974	197
	2023-01-30	17	17	175265	145
	2023-01-31	31	27	1477753	443
	2023-02-01	24	20	94515	337
	2023-02-02	90	84	791899	10302
	2023-02-03	32	32	127580	1794
	2023-02-04	29	24	632429	236
	2023-02-05	7	6	28681	58
	2023-02-06	24	23	109899	161
	2023-02-07	21	19	518423	96
	2023-02-08	7	7	43094	82
	2023-02-09	16	16	36196	93
	2023-02-10	192	171	8429416	5163
	2023-02-11	60	59	450852	225
	2023-02-12	21	21	480187	77
	2023-02-13	30	29	106760	356
	2023-02-14	27	23	149704	250
	2023-02-15	23	22	205296	1014
	2023-02-16	12	12	178377	2763
	2023-02-17	20	19	365567	181
	2023-02-18	25	24	372529	675
	2023-02-19	11	9	81341	0
	2023-02-20	17	16	171292	44
	2023-02-21	17	17	175334	848
	2023-02-22	16	16	458234	82
	2023-02-23	10	8	119260	82
	2023-02-24	8	7	42148	51
	2023-02-25	3	3	17830	60
	2023-02-26	12	12	22233	313
	2023-02-27	22	17	99138	212
	2023-02-28	51	45	298324	2532
	2023-03-01	60	39	399564	530
	2023-03-02	27	26	728219	469
	2023-03-03	45	39	739196	389
	2023-03-04	59	57	1321792	2967
	2023-03-05	19	19	25668	49
	2023-03-06	20	20	302445	279
	2023-03-07	9	6	75523	53
	2023-03-08	5	5	88385	294
	2023-03-09	39	30	1420697	482
	2023-03-10	79	43	1059843	674
	2023-03-11	18	18	406076	259
	2023-03-12	17	15	974127	107
	2023-03-13	40	34	1749554	1197
	2023-03-14	18	18	177667	130
	2023-03-15	7	7	20755	35
	2023-03-16	4	4	20954	12
	2023-03-17	23	20	32547	823
	2023-03-18	7	7	5894	61
	2023-03-19	10	10	73588	9
	2023-03-20	9	9	105451	196
	2023-03-21	14	13	878911	291
	2023-03-22	19	19	149558	1084
	2023-03-23	12	11	111155	48
	2023-03-24	21	16	57472	105
	2023-03-25	9	9	86002	60
	2023-03-26	7	5	57674	197
	2023-03-27	11	10	1371048	78
	2023-03-28	16	15	1066687	332
	2023-03-29	16	10	59259	650
	2023-03-30	123	85	3579835	104
	2023-03-31	64	48	263208	47
	2023-04-01	14	8	109962	402
	2023-04-02	6	5	176619	26
	2023-04-03	12	12	118659	220
	2023-04-04	23	21	1903578	557
	2023-04-05	26	21	358656	157
	2023-04-06	9	5	12502	111
	2023-04-07	14	11	127272	21
	2023-04-08	27	17	250080	38
	2023-04-09	10	10	60480	11
	2023-04-10	11	9	305050	84
	2023-04-11	14	13	338326	64
	2023-04-12	31	18	188957	16
	2023-04-13	19	19	243134	243
	2023-04-14	23	21	4922396	39
	2023-04-15	1	1	3080	6
	2023-04-16	142	141	444212	296
	2023-04-17	18	17	212882	56
	2023-04-18	10	9	26099	75
	2023-04-19	15	14	116778	176
	2023-04-20	41	38	558697	2026
	2023-04-21	19	18	284613	72
	2023-04-22	7	7	267074	161
	2023-04-23	13	12	984278	171
	2023-04-24	21	20	284843	476
	2023-04-25	36	35	1971160	194
	2023-04-26	49	20	384076	0
	2023-04-27	22	20	429079	37
	2023-04-28	18	17	82056	3
	2023-04-29	17	16	636649	50
	2023-04-30	24	23	254809	23
	2023-05-01	5	5	15688	38
	2023-05-02	15	14	204365	313
	2023-05-03	23	14	72490	48
	2023-05-04	49	38	74944	133
	2023-05-05	18	17	88570	177
	2023-05-06	16	13	200883	542
	2023-05-07	142	141	407386	322
	2023-05-08	4	4	33186	19
	2023-05-09	4	4	13657	0
	2023-05-10	26	23	158641	127
	2023-05-11	17	16	25984	9797
	2023-05-12	17	15	277773	335
	2023-05-13	16	9	28832	46
	2023-05-14	19	19	49416	38
	2023-05-15	115	88	839531	2027
	2023-05-16	35	26	179433	307
	2023-05-17	36	25	789125	250
	2023-05-18	29	21	259095	1921
	2023-05-19	25	17	70188	500
	2023-05-20	14	14	22528	103
	2023-05-21	16	14	99122	512
	2023-05-22	16	13	51016	315
	2023-05-23	15	14	148453	1065
	2023-05-24	905	252	8139195	2551
	2023-05-25	47	47	1262829	289
	2023-05-26	21	16	400509	334
	2023-05-27	10	9	41182	144
	2023-05-28	30	28	505193	430
	2023-05-29	19	17	321636	232
	2023-05-30	186	150	358041	406
	2023-05-31	28	27	74371	247
	2023-06-01	25	23	351570	4180
	2023-06-02	21	21	18112	202
	2023-06-03	7	7	199276	96
	2023-06-04	39	25	287073	178
	2023-06-05	16	15	59850	63
	2023-06-06	60	54	641075	2162
	2023-06-07	67	63	377361	2317
	2023-06-08	30	25	1677928	297
	2023-06-09	41	41	337956	284
	2023-06-10	8	7	65915	114
	2023-06-11	23	19	201986	618
	2023-06-12	30	30	1189223	1613
	2023-06-13	33	33	517959	808
	2023-06-14	669	599	44075250	28460
	2023-06-15	121	113	3365067	11573
	2023-06-16	51	44	396695	709
	2023-06-17	29	27	243204	232
	2023-06-18	22	22	930407	166
	2023-06-19	35	33	1016053	664
	2023-06-20	28	25	697136	680
	2023-06-21	19	17	1551623	138
	2023-06-22	14	13	70328	9155
	2023-06-23	10	9	12051	119
	2023-06-24	12	12	19631	53
	2023-06-25	11	11	25683	52
	2023-06-26	22	22	1241218	345
	2023-06-27	14	14	121797	247
	2023-06-28	8	6	416277	22
	2023-06-29	12	11	28598	147
	2023-06-30	5	5	2348	1
	2023-07-01	13	11	9668	422
	2023-07-02	11	11	83513	103
	2023-07-03	16	14	30513	249
	2023-07-04	18	18	791637	167
	2023-07-05	24	20	916251	34
	2023-07-06	11	8	13493	71
	2023-07-07	11	10	141099	117
	2023-07-08	16	15	114503	44
	2023-07-09	4	4	14030	413
	2023-07-10	13	13	70522	252
	2023-07-11	10	10	140437	23
	2023-07-12	3	3	2007	31
	2023-07-13	16	14	242635	141
	2023-07-14	13	9	696631	126
	2023-07-15	20	20	19446	66
	2023-07-16	6	4	61850	1074
	2023-07-17	18	17	53311	334
	2023-07-18	12	12	49517	165
	2023-07-19	23	23	477966	281
	2023-07-20	43	42	2067704	2544
	2023-07-21	14	14	1624104	219
	2023-07-22	9	9	45325	163
	2023-07-23	5	5	13116	1
	2023-07-24	9	9	1713268	38
	2023-07-25	18	14	2533069	71
	2023-07-26	13	13	1758709	45
	2023-07-27	8	6	50269	100
	2023-07-28	28	28	107191	221
	2023-07-29	4	4	115145	23
	2023-07-30	7	7	56871	4
	2023-07-31	11	10	15544	321
